# Supplementary material for: Comparison of Superior Mesenteric Artery Remodeling and Clinical Outcomes between Conservative or Endovascular Treatment in Spontaneous Isolated Superior Mesenteric Artery Dissection
Source: J Clin Med. 2022 Jan 17;11(2):465. doi: 10.3390/jcm11020465 (PMC8777763; doi:10.3390/jcm11020465)
Supplement: Supplementary file 1 [file jcm-11-00465-s001.zip]

Archive with 3 entries (3 files):
- jcm-1478754 suppl Table S1.pdf
- Suppl Figure S1.pdf
- Suppl Figure S2.pdf
